# Supplementary material for: Antifungal Hybrid Graphene–Transition-Metal Dichalcogenides Aerogels with an Ionic Liquid Additive as Innovative Absorbers for Preventive Conservation of Cultural Heritage
Source: Materials (Basel). 2024 Jun 28;17(13):3174. doi: 10.3390/ma17133174 (PMC11242601; doi:10.3390/ma17133174)
Supplement: Supplementary file 1 [file materials-17-03174-s001.zip]

Archive with 1 entries (1 files):
- materials-3066176-supplementary.pdf
